# Supplementary material for: Screening putative polyester polyurethane degrading enzymes with semi-automated cell-free expression and nitrophenyl probes
Source: Synth Biol (Oxf). 2024 Feb 13;9(1):ysae005. doi: 10.1093/synbio/ysae005 (PMC10898825; doi:10.1093/synbio/ysae005)
Supplement: ysae005_Supp [file ysae005_supp.zip]

Archive with 15 entries (15 files):
- suppl_data/5307AH_cutinase.gb
- suppl_data/AutoCFE_PURase_Supplement_V12.pdf
- suppl_data/enzyme1.gb
- suppl_data/enzyme10.gb
- suppl_data/enzyme11.gb
- suppl_data/enzyme12.gb
- suppl_data/enzyme13.gb
- suppl_data/enzyme2.gb
- suppl_data/enzyme3.gb
- suppl_data/enzyme4.gb
- suppl_data/enzyme5.gb
- suppl_data/enzyme6.gb
- suppl_data/enzyme7.gb
- suppl_data/enzyme8.gb
- suppl_data/enzyme9.gb
