# Supplementary material for: Screening putative polyester polyurethane degrading enzymes with semi-automated cell-free expression and nitrophenyl probes
Source: Synth Biol (Oxf). 2024 Feb 13;9(1):ysae005. doi: 10.1093/synbio/ysae005 (PMC10898825; doi:10.1093/synbio/ysae005)
Supplement: ysae005_Supp [file ysae005_supp.zip › suppl_data/5307AH_cutinase.gb]

LOCUS       5307AH_cutinase          999 bp    DNA     linear       01-JAN-1900
DEFINITION  .
ACCESSION   
VERSION
KEYWORDS    .
SOURCE      Unknown.
  ORGANISM  Unknown.
            Unclassified.
FEATURES             Location/Qualifiers
     source          1..999
                     /mol_type="genomic DNA"
BASE COUNT      240 a    253 c    245 g    261 t
ORIGIN      
        1 gtaaaacgac ggccagtagc gctattaaag cttcgaaatt aatacgactc actataggga
       61 gaccacaacg gtttccctct agaaataatt ttgtttaact ttaagaagga gatatacata
      121 tgatgaaatt acttagtctt gctcttactc tggctgcatt gttcactagc agctcgacag
      181 cggcgcctgt tgatatcgac gctgtagacc acctgcttgc tcgcgctgtc agtccaacct
      241 gttctcaata cactattatc aacacacgcg ggacaggtga actgcagggg gagagcagcg
      301 gctttcgtac catgaactcc cgtgttcgtg cggccttaag cggcggtact atctacaaca
      361 cggtctatgc tgctgatttc tcacaaatct ccactgcagc aacccaagac attatccgtc
      421 aggtcaatgc tggggttgcc tcagatccaa agcgctgctt catcttagag gggtatagtc
      481 agggtgctgc agcgacgaca aatgctttag gtcagcttac cggggcagcg tttgacgcag
      541 tcaaaggcgt gtttttgatt ggaaatcccc ttcaccaacc tggtcttgct tgcaatgtcg
      601 atcaaaatgg cggtactacg acccgcaacg cccgtggcat ctctgcttca ttcttacctg
      661 ggattccgtc caactgggtt tcaaagacat tggacgtctg cattcgcggg gatggggttt
      721 gcgatgtcgc cttcggcgta ggtatcactg cacagcactt attgtatcct ttggactccg
      781 ccacacaatc gttgggtacc tctttcatca caaaacaact ggggggaagt gcttaataag
      841 tcgaccggct gctaacaaag cccgaaagga agctgagttg gctgctgcca ccgctgagca
      901 ataactagca taaccccttg gggcctctaa acgggtcttg aggggttttt tgctgaaagc
      961 gagactaagc tttaaacttc gggtcatagc tgtttcctg
//
