# Supplementary material for: Screening putative polyester polyurethane degrading enzymes with semi-automated cell-free expression and nitrophenyl probes
Source: Synth Biol (Oxf). 2024 Feb 13;9(1):ysae005. doi: 10.1093/synbio/ysae005 (PMC10898825; doi:10.1093/synbio/ysae005)
Supplement: ysae005_Supp [file ysae005_supp.zip › suppl_data/enzyme1.gb]

LOCUS       Lipase_3_Zymoseptoria_brevis_fungi_ai> 2157 bp    DNA     linear
            01-JAN-1900
DEFINITION  .
ACCESSION   
VERSION
KEYWORDS    .
SOURCE      Unknown.
  ORGANISM  Unknown.
            Unclassified.
FEATURES             Location/Qualifiers
     source          1..2157
                     /mol_type="genomic DNA"
BASE COUNT      509 a    564 c    558 g    526 t
ORIGIN      
        1 gtaaaacgac ggccagtagc gctattaaag cttcgaaatt aatacgactc actataggga
       61 gaccacaacg gtttccctct agaaataatt ttgtttaact ttaagaagga gatatacata
      121 tgatgcgttg tttaatccca tctccgccgc ctcgcgccac tgcctccccg acggcaatca
      181 tgatgcacgg ttcccttctt ttaagttgtc ttctctctat tacggcctct gccgacgccg
      241 ctcgttctcc gcggcaacgg gccgagcagc gcaacccata tgttatcctc ccgcctggtt
      301 tagacaatga tattggcgag gccaaacctc cgatcgcact ggaggaaaaa gagttcacac
      361 tgcggcacat ctaccatcat ggctcccacg actacccaga tcttcatcgc tatatggaca
      421 ttccagagga tgccaatctg aaggtcacca gtgactttgg cgcaacatat gaaccagctc
      481 ctcgtgtcct ccgcgcccgt gccgcgtcta cctccatgca acgtctcgct gaccgtcgta
      541 aaagtcgtat cgatgggttg ttggagcatg ctgaggtgca tggggaggca gccacactgc
      601 cttcctctgc gtggactgtg gatgaggtag cgggtcctaa cgtaactgac aaggaaaccg
      661 tgttgtcatt cgcacgtatg gcaaataacg cttatactca tgagcatggg acgggggagt
      721 ggcaagaagt cggcggcggg tttaattata ccgaggattt cgggtgggag caagacggtc
      781 tccgtggtca tatcttcgcg gataaaacta acggtaccat tgtgattggg ctgaagggta
      841 cttccatggc aatttttgat ggggcagaaa cgacggggaa tgataagtta aatgacaatc
      901 tgtttgggtc ttgttgttgt ggtcaaggtg ggccttacgg ctggaagcaa gtatgtgact
      961 gcatgacaaa tacctatact tgtaattcta catgcttggt taaaagcctg cggcaaaagt
     1021 ctcactatta ctttgcagca cgggatctgt accacaacgt aaccgagcgt tacccaaata
     1081 gcgacgtgtg gatgtcgggt cattccctcg ggggggtagt aggctctctg cttggtttaa
     1141 cttacggctt gcctgtgatg acgtttgaag catatccaga tgctatggca gcgtcgcgct
     1201 tgggcctgcc tacccctcct gggtaccgta tcggtgctca ccaatcgcgg ccttgcactg
     1261 gtatccacca ttatggtcat acggcggacc ctatcttcat gggcacgtgt aacgcggcga
     1321 cgagcctctg tactattgcc gggtacgccc ttcaaagcca atgtcatacg gggcgtactt
     1381 gtatttacga cactgtaggg gacttaggtt ggcgcacagg cgtgggtacc catcggatcg
     1441 tgaatgtcat caaggatgta atcgagaagt atgacacagt tccatcatgc gaggaagact
     1501 ttgagtgcca ggactgtttc aactggaaat tttttgaatc taattcgtcc gaaaccacca
     1561 catcatcatc caaaccgtcg tctactacga gccagacccg cacagaaacc tgcaagaccc
     1621 ctgggtggtg ggggtgtctc gatgagacca ccacgcctcc tactccgaca actacaatga
     1681 cgagcacgct gacgacatca tcatgtaaaa ccccaggctg gtttggctgc aaggacccga
     1741 cgaccatgac gttgactacg accatcacga gtccaacggc ggctcctgca ccaatcgtaa
     1801 caactacgtc cagcactccg gtgactacta catcgacttc tttggcgtcg ccttcttcca
     1861 gtgtagccag ttccatgagc acatgtaaga cgcctgggtg gtttggttgt aaggatccta
     1921 cgtcgacggt gtcttcgaac actgggtcct ctactgctgc ggccgcgacg tacaaagaag
     1981 gtttgcgcta gtaataagtc gaccggctgc taacaaagcc cgaaaggaag ctgagttggc
     2041 tgctgccacc gctgagcaat aactagcata accccttggg gcctctaaac gggtcttgag
     2101 gggttttttg ctgaaagcga gactaagctt taaacttcgg gtcatagctg tttcctg
//
