# Supplementary material for: Screening putative polyester polyurethane degrading enzymes with semi-automated cell-free expression and nitrophenyl probes
Source: Synth Biol (Oxf). 2024 Feb 13;9(1):ysae005. doi: 10.1093/synbio/ysae005 (PMC10898825; doi:10.1093/synbio/ysae005)
Supplement: ysae005_Supp [file ysae005_supp.zip › suppl_data/enzyme10.gb]

LOCUS       Lipase_3_2_Coccomyxa_subellipsoidea_C> 2259 bp    DNA     linear
            01-JAN-1900
DEFINITION  .
ACCESSION   
VERSION
KEYWORDS    .
SOURCE      Unknown.
  ORGANISM  Unknown.
            Unclassified.
FEATURES             Location/Qualifiers
     source          1..2259
                     /mol_type="genomic DNA"
BASE COUNT      510 a    579 c    570 g    600 t
ORIGIN      
        1 gtaaaacgac ggccagtagc gctattaaag cttcgaaatt aatacgactc actataggga
       61 gaccacaacg gtttccctct agaaataatt ttgtttaact ttaagaagga gatatacata
      121 tgatgcggag cgcgctgtat ctcttagcgc tgttcgtgct gtcccgtcca ggtgcttgtc
      181 aacttggggg cttcattgat aatatcggga actctatctc caacgcctta gggggtggtt
      241 caggttcagc ggcctcgcct gcacagtcag ccgacgcagc attaggtggg acatttgtac
      301 aacttcgcaa cgtgaatccg tatattgcag ggccaatttg gttcaaaaac gctgacgccg
      361 cgcaatatgc atttgttgct cagaataata tgtccttgga cggttcattg ccgaatgctc
      421 gccgtattcc acttgcatct ggctgtgtgg cagtggtgtc gtacgatact tctaatgaga
      481 ctgcgaccat cgcctttgcg ggtcctgctg acgtacaaaa ccgcgccgca tccacaactt
      541 ccacttcgaa tctccagcaa gtggactttt tgtccctctt tattcctgca gcccaggcaa
      601 ttccggaagt actggcaatt tttgattcgg caatcggggc tggcaactca agcagcctgt
      661 ctgaagagat tgactttttg tctggtggcg ctgtgccaat gcgcgtcgtg tgcacaggct
      721 acggtattgg tgggagtctt gcagatttat gcggtgtgtg ggcgggtcgt ctttatcctg
      781 atacaaaggt acgtgttatg actttcggtg caccatttgt gggcaatgac gcgtacgcgt
      841 atgcccatca acagttggtg gacctttctt atttgtgggt actcacctcc ggcccgtcgc
      901 agatttcaac actcctccca cattccgtga ctaataattc aatggctcag tcagggtcaa
      961 cggctgggac cctgacgaat tatacgaata ttatccttca gcgctcattc caaacgtcgt
     1021 cagtacctgc tctgagcatt gaaccgactc ctacagttat tcctaattct tccatctcgg
     1081 actggttctc tatcgtagat gggcttgtcg cccctgacgg tagcgcaagc tcaagcacat
     1141 cggctgcttc ctttgatgat atcgtcgtac catccatccc tatcaacgat agcgacattc
     1201 gggaagcctt ccagttcacg gacccgacga cgcctgaccc ttcatgtccg gctgtgttat
     1261 gtaagatgca aggtgaggcg gcagcggcgt gcggggtata ccagatcggt aatgactcta
     1321 gcgtcactga aactactaac gctattcctg gttcggtgtt agttacgggt acgtcgagtg
     1381 gggcacacgt agctgttgct tacaacagct cgacaaaaat cgccctgatc tcctggcggg
     1441 ggtcggtcag cgaccgctca tggatcgacg atgcggaact ggtacaggta gactatcagt
     1501 ggccgggcca aactttcaca aagacgggtt tgtacaattt agcagacacc ttcccagggc
     1561 caccacaggt acacaccggt ttttacgggg aattgcagga tgtatctacc tccgccaagt
     1621 cggatgcgac caacatcaca aagattttgc agaatatgat cgggagtgac accccgattc
     1681 gcatcgtatt aaccgggcat tcactcggcg ccgccgtgag tagtattaat gcgtttcaat
     1741 atgctatcaa ttggcctatg gctgatattc acaatgtcaa cctcggttct cctcttgtcg
     1801 gggatcaaaa ttgggtaaat gcttttcggg gcctcgtcgg ccgcgcgtac cgtggggtta
     1861 acgcgcacga tcaggtgcct gcgctccctc cattatcgca atttcgccac gttggttacg
     1921 gtgtttggat tgataatggt gtgccaaagc tccaggaccg tccttacttg gacgtgatgg
     1981 acacgacctg ggataaccac acttgcagca attacacagg ctacttgtat aatgcgaccc
     2041 aggtctatat tccgaccttc ccactttctg taaataatgc agtcgatatg tgataataag
     2101 tcgaccggct gctaacaaag cccgaaagga agctgagttg gctgctgcca ccgctgagca
     2161 ataactagca taaccccttg gggcctctaa acgggtcttg aggggttttt tgctgaaagc
     2221 gagactaagc tttaaacttc gggtcatagc tgtttcctg
//
