# Supplementary material for: Screening putative polyester polyurethane degrading enzymes with semi-automated cell-free expression and nitrophenyl probes
Source: Synth Biol (Oxf). 2024 Feb 13;9(1):ysae005. doi: 10.1093/synbio/ysae005 (PMC10898825; doi:10.1093/synbio/ysae005)
Supplement: ysae005_Supp [file ysae005_supp.zip › suppl_data/enzyme11.gb]

LOCUS       Dienelactone_hydrolase1_Coleofascicul> 1143 bp    DNA     linear
            01-JAN-1900
DEFINITION  .
ACCESSION   
VERSION
KEYWORDS    .
SOURCE      Unknown.
  ORGANISM  Unknown.
            Unclassified.
FEATURES             Location/Qualifiers
     source          1..1143
                     /mol_type="genomic DNA"
BASE COUNT      271 a    288 c    304 g    280 t
ORIGIN      
        1 gtaaaacgac ggccagtagc gctattaaag cttcgaaatt aatacgactc actataggga
       61 gaccacaacg gtttccctct agaaataatt ttgtttaact ttaagaagga gatatacata
      121 tgatgtccgt aacccggcgt aaattcatta tcgtctctac tctggcggca ggcttcgccg
      181 cctgcaccca tccaattagc gcccaggtag tcacgacaga tactcaaggc ctgatcgccg
      241 gggaggtaaa aattcctgta gcagacggcg agatcccagc gtatcgcgca atgccagcta
      301 caggcgagaa cttcccagtc gtgctggtgg tacaagagat ttttggggtc catgagcaca
      361 ttcaggacgt ttgccgtcgt ttcgcgaagt tgggtttcgt cgcaatcgct tcagaactct
      421 tcgcacgtca gggcgatccg acgcaactcg gtaactcaca agaaattatc tctaagattg
      481 tctcaaaagt tcctgacgcg caggtcatgt cagacctcga tgcaactgta gcctgggctg
      541 gtaaatcaag taaagggaat ctcaataaac ttgcgattac gggcttttgt tggggtgggc
      601 gcattgtatg gctctacgct gctcataacc cacaggtcaa ggcaggtgtg gcatggtatg
      661 gccgtcttgt cggggacgtt acgccgctca ccccaaagca tcctgtggat atcgcttcgg
      721 agctcaagac gccaatctta ggtctctacg ggggctccga tgacgggatt ccagttgcta
      781 ctgttgagca gatgcgcgac cgtctgaagg cgggtcggag cggcagtgag attattgtgt
      841 atccggacac gcctcacgct ttcttcgcgg actaccgccc ttcctaccgg aaagagcagg
      901 ctgaagatgg ctggaaacgt ctccaggcgt ggttcgatgt taagatttct ttggccgaca
      961 ccctgctctt cttctagtaa taagtcgacc ggctgctaac aaagcccgaa aggaagctga
     1021 gttggctgct gccaccgctg agcaataact agcataaccc cttggggcct ctaaacgggt
     1081 cttgaggggt tttttgctga aagcgagact aagctttaaa cttcgggtca tagctgtttc
     1141 ctg
//
