# Supplementary material for: Screening putative polyester polyurethane degrading enzymes with semi-automated cell-free expression and nitrophenyl probes
Source: Synth Biol (Oxf). 2024 Feb 13;9(1):ysae005. doi: 10.1093/synbio/ysae005 (PMC10898825; doi:10.1093/synbio/ysae005)
Supplement: ysae005_Supp [file ysae005_supp.zip › suppl_data/enzyme12.gb]

LOCUS       Alpha_beta_hydrolase1_Roseomonas_sp_K> 1614 bp    DNA     linear
            01-JAN-1900
DEFINITION  .
ACCESSION   
VERSION
KEYWORDS    .
SOURCE      Unknown.
  ORGANISM  Unknown.
            Unclassified.
FEATURES             Location/Qualifiers
     source          1..1614
                     /mol_type="genomic DNA"
BASE COUNT      338 a    423 c    442 g    411 t
ORIGIN      
        1 gtaaaacgac ggccagtagc gctattaaag cttcgaaatt aatacgactc actataggga
       61 gaccacaacg gtttccctct agaaataatt ttgtttaact ttaagaagga gatatacata
      121 tgatgaaacg gcggattcgc atcacagcat tggcggtact cgccgctatg ggtcttgccg
      181 gcccggcaca ggcgcaggtc gctccaagcc atgtgcctct cggcgccgct caagggttgt
      241 tttaccgccc agaaggccgt aatgcgcacg tggcgttctt gattgttcac cgtacttctg
      301 actatctgcg gcatattggc tgcactgagc tgccgcgtcg tggctttgct gcgttatgca
      361 tgaatactcg gttcgtgaac aacgaactcc tcgttgattg ggaccggatc gccctggatg
      421 taaaagaggg tgtagctttc cttcgccgcc agcctgggat ccgttcgatc gttcttttgg
      481 gtcattcagg gggcgggcct accctgtcgt tctaccaagc ggtggctgag gccggcaccg
      541 cattctgcca ggatcctcgt aaactcgttc cgtgccgtga cgacttagcg ggtttgccgt
      601 cagccgacgc gttaatcctc gctgatgctc acccgggcgt acctgtaatt ttactccgca
      661 gtttaaacgg ggctgtgctg gatgaaacac caggccgctt cgatccgggg ttggacccat
      721 ataagcctgc taacggctat gacccgaatg gctctagccg ctacacggct gaatttcagg
      781 cacggtacta cgccgcacag tcggcacgta tgaaccggct gaccgacgac gtactggctc
      841 ggcgtcaacg gattgctgaa ggccgcggtc catacccgga taatgatatc gttgttattc
      901 ctcacggggg gaatccaggg cctgggcctg ggggcgcgtc gcagctgcac tccttggata
      961 ctgcggctcc gctgcgtcgt acgatgcgtc ctcagcagct gcttcgcaat gatgggtcaa
     1021 ttctgcgcca aatcgttcag agcgtatcac ctccggaact ggatacattc gctactacta
     1081 atagtttcga tcggggtaca aaattgttgt ctattcggag ttatttaagc acgcaggcag
     1141 tacgttctat taactccttg gatggtattg atcactgtag ctccaacaat tctactgtgt
     1201 gtgccgtagg ttcgatttcg aagcctcttc tcattatggg gatgacaggg tacctcttta
     1261 ttcgtgatag cgaggaagag ttcgaggcag cccgttccgc ggataaggac cttgtattta
     1321 ttgagggtgc tactcatggg ttcacgcctt gtcgtacatg tgacgcgaat cctgacgcgt
     1381 tccaaaacag cgtccgcaac atgttcgatt atatcgctcg ctgggtcggg caacgtttcc
     1441 cggggtaata ataagtcgac cggctgctaa caaagcccga aaggaagctg agttggctgc
     1501 tgccaccgct gagcaataac tagcataacc ccttggggcc tctaaacggg tcttgagggg
     1561 ttttttgctg aaagcgagac taagctttaa acttcgggtc atagctgttt cctg
//
