# Supplementary material for: Screening putative polyester polyurethane degrading enzymes with semi-automated cell-free expression and nitrophenyl probes
Source: Synth Biol (Oxf). 2024 Feb 13;9(1):ysae005. doi: 10.1093/synbio/ysae005 (PMC10898825; doi:10.1093/synbio/ysae005)
Supplement: ysae005_Supp [file ysae005_supp.zip › suppl_data/enzyme13.gb]

LOCUS       Cutinase1_Talaromyces_islandicus_Fung> 906 bp    DNA     linear
            01-JAN-1900
DEFINITION  .
ACCESSION   
VERSION
KEYWORDS    .
SOURCE      Unknown.
  ORGANISM  Unknown.
            Unclassified.
FEATURES             Location/Qualifiers
     source          1..906
                     /mol_type="genomic DNA"
BASE COUNT      220 a    245 c    223 g    218 t
ORIGIN      
        1 gtaaaacgac ggccagtagc gctattaaag cttcgaaatt aatacgactc actataggga
       61 gaccacaacg gtttccctct agaaataatt ttgtttaact ttaagaagga gatatacata
      121 tgatgccttc atttactaca ggcgcgttac tgttactcag tgtactggat attgcttccg
      181 cggctgccat cgctagtgcc ccatttcagc ctccagggca aggcaacgtg ccagtcgcaa
      241 ctccgacagg cgctctttgt gctggtcaaa cgccgacgac aaccgctgct cctaccaatt
      301 tgccgtcagc agtcgcaggg tgttcgaata ttcaactcac ggggaccaac gatacccgga
      361 atgacatttt ggacgggatt tgtaagccga acacgttaat ctttgcccgc ggcacttttg
      421 aagatccaaa ccttgggaat attgtaggcc ctccattcgt ggcagctctg gaggacgtat
      481 ttggcgctgg gaacctcgcg gtgcagggtg taaacgacta ccctgccggg gatgttgatt
      541 attgcctcgg gggtagcctt acgggggccg aaaacttagc ttcagtgcgc caatataccc
      601 gttcgaccac gcaggaaaca caattgacca acctctcgag ttcttcgtcg aaaccatgtc
      661 cttccgtgcc aacaccaagc tcaccgtccg cggccacagc caaggctgcg aaatcttgca
      721 ccaccgtgtc ccgtttctga taataagtcg accggctgct aacaaagccc gaaaggaagc
      781 tgagttggct gctgccaccg ctgagcaata actagcataa ccccttgggg cctctaaacg
      841 ggtcttgagg ggttttttgc tgaaagcgag actaagcttt aaacttcggg tcatagctgt
      901 ttcctg
//
