# Supplementary material for: Screening putative polyester polyurethane degrading enzymes with semi-automated cell-free expression and nitrophenyl probes
Source: Synth Biol (Oxf). 2024 Feb 13;9(1):ysae005. doi: 10.1093/synbio/ysae005 (PMC10898825; doi:10.1093/synbio/ysae005)
Supplement: ysae005_Supp [file ysae005_supp.zip › suppl_data/enzyme2.gb]

LOCUS       Cellulase_Rachicladosporium_antarctic> 1659 bp    DNA     linear
            01-JAN-1900
DEFINITION  .
ACCESSION   
VERSION
KEYWORDS    .
SOURCE      Unknown.
  ORGANISM  Unknown.
            Unclassified.
FEATURES             Location/Qualifiers
     source          1..1659
                     /mol_type="genomic DNA"
BASE COUNT      422 a    363 c    464 g    410 t
ORIGIN      
        1 gtaaaacgac ggccagtagc gctattaaag cttcgaaatt aatacgactc actataggga
       61 gaccacaacg gtttccctct agaaataatt ttgtttaact ttaagaagga gatatacata
      121 tgatggtttt tagtaacaaa ctgactgcaa gcgcagcttc aaccgtagca ttattagctg
      181 cactcagtaa cgcagctcca gcaggtttaa tgagcgaagt tgccaaacgc gatctgaact
      241 tcgcgttcgg gcaggagaaa gtgcgcggtg tgaaccttgg cggctggctc gtcttagaac
      301 cgtggatcac cccaagcatt tttgaggcga ctccagataa cgtggttgac gagtatactt
      361 acggtcaaca atacggtagc gacaccgacc gtctccggga ccactggaac acatggatta
      421 cggagtctga cttcgaggaa atgtcgtcaa tcggcttgaa cttcgctcgc cttccaatcg
      481 gctattggtc cgtcatcggt ggggaagggg ctccttatgt aaatggcgct tacgactacg
      541 ttggtaaggc ggtgggctgg gcgcagaacc atggtattaa gttgatgttg gacttgcacg
      601 gcgcaccgcg cagccaaaat ggctttgata attcgggcca attaggtaac attgggtgga
      661 ctcagggtaa ctcagtgcag ttaactcatc aagcgttgaa caagatccgt gacgattatg
      721 cgagccaccc atctgtagcc gcaattgaat tggttaatga accaatgggg tccagtcttg
      781 atatggacac cgttcgccaa ttttatatgg acggctgggg ggatttaaag gattcaaatg
      841 tagcaattac ttttcacgac gcctttcaag gggtcaattc gtggaatgat tggggcagtg
      901 ggatgtggta tctgttggaa gatacacatc attacgaggt ttttgacagt ggcagccttc
      961 agatgagcgc gtcagatcac gtcagctccg cgtgcgggtt cggctcacaa atggccacta
     1021 ataacaagtg gactatcgct ggggaatggt caggcgcagc cacggattgt gcacaatggt
     1081 taaacggccg gggggtaggc gcgcggtatg acgggacata taacaaagat gggcagggca
     1141 gttcatatat tgggtcatgt gacggcaaat atagtggcac tgttgaaggc ttatcgacag
     1201 ctgacaagga taatttgaaa tcgttcatcg aagcgcagat tgttgccttt gaaaaagcgg
     1261 ccggttggat cttttggacg tggaaaaatg aagcagcccc agaatggcat tttcagaact
     1321 taacgcaaca ggtgagcaaa cctatgggga gcattgccgc gtgttgctgc gcgcttttcg
     1381 ctgttccgag tcctgttgca ttttcggctc gtgaagctgt tgagcggacg gcgaagcgcc
     1441 tttcccttcg cagccacaat tcgtttaagt cgcggacgca tgctaatgcg tagtaataag
     1501 tcgaccggct gctaacaaag cccgaaagga agctgagttg gctgctgcca ccgctgagca
     1561 ataactagca taaccccttg gggcctctaa acgggtcttg aggggttttt tgctgaaagc
     1621 gagactaagc tttaaacttc gggtcatagc tgtttcctg
//
