# Supplementary material for: Screening putative polyester polyurethane degrading enzymes with semi-automated cell-free expression and nitrophenyl probes
Source: Synth Biol (Oxf). 2024 Feb 13;9(1):ysae005. doi: 10.1093/synbio/ysae005 (PMC10898825; doi:10.1093/synbio/ysae005)
Supplement: ysae005_Supp [file ysae005_supp.zip › suppl_data/enzyme3.gb]

LOCUS       Cutinase2_Rachicladosporium_antarctic> 942 bp    DNA     linear
            01-JAN-1900
DEFINITION  .
ACCESSION   
VERSION
KEYWORDS    .
SOURCE      Unknown.
  ORGANISM  Unknown.
            Unclassified.
FEATURES             Location/Qualifiers
     source          1..942
                     /mol_type="genomic DNA"
BASE COUNT      244 a    221 c    251 g    226 t
ORIGIN      
        1 gtaaaacgac ggccagtagc gctattaaag cttcgaaatt aatacgactc actataggga
       61 gaccacaacg gtttccctct agaaataatt ttgtttaact ttaagaagga gatatacata
      121 tgatgaagat tccagcatta agctgtctct tatttgcggc ttccaccgcc ttcgccgctc
      181 catcggctat cgagaagcgc acctcgtata atgggggctt gacagcaaat gatgtgactg
      241 ataaggctga ttgcactgac ctcacattca tcttcgctcg cggttccaca gaacggggga
      301 cgatggggag tacggtaggg cctgcgctgg ctaaacaact tatctcaagt cttggcgctt
      361 ccaaggtttc ggttcaaggg gtagactatg aggcgacggt gagctctaac gccctccgtg
      421 ggagcgaggg gggcaaagtg atggcccaat tagctaatga ccagaaggaa cgttgtccag
      481 acaccaaaat tgccatctcc ggttactcgc aaggggcgat ggtggtccac tatgcggtaa
      541 aatcagcagg cttagacgcg tctaaggtga gtagtgccgt gctctacggg gatccagaaa
      601 accgggaaag cgtcggtgac ttaccttcta gccaaacgaa gaaatactgt gcgtctggtg
      661 acggcgtttg tgagacgggt acattctctg taagtgctgc tcatctcgct tatacgcgca
      721 acggtaacat tcaggacggc gcaaaattca ttcttcaaca agcaggttta tcctgataat
      781 aagtcgaccg gctgctaaca aagcccgaaa ggaagctgag ttggctgctg ccaccgctga
      841 gcaataacta gcataacccc ttggggcctc taaacgggtc ttgaggggtt ttttgctgaa
      901 agcgagacta agctttaaac ttcgggtcat agctgtttcc tg
//
