# Supplementary material for: Screening putative polyester polyurethane degrading enzymes with semi-automated cell-free expression and nitrophenyl probes
Source: Synth Biol (Oxf). 2024 Feb 13;9(1):ysae005. doi: 10.1093/synbio/ysae005 (PMC10898825; doi:10.1093/synbio/ysae005)
Supplement: ysae005_Supp [file ysae005_supp.zip › suppl_data/enzyme4.gb]

LOCUS       Cutinase3_Hortaea_werneckii_Fungi_Air> 1605 bp    DNA     linear
            01-JAN-1900
DEFINITION  .
ACCESSION   
VERSION
KEYWORDS    .
SOURCE      Unknown.
  ORGANISM  Unknown.
            Unclassified.
FEATURES             Location/Qualifiers
     source          1..1605
                     /mol_type="genomic DNA"
BASE COUNT      377 a    398 c    431 g    399 t
ORIGIN      
        1 gtaaaacgac ggccagtagc gctattaaag cttcgaaatt aatacgactc actataggga
       61 gaccacaacg gtttccctct agaaataatt ttgtttaact ttaagaagga gatatacata
      121 tgatgagtac gattatcgcc cttagtgcct ccttgttgct tgcagcgcct gccgccttgg
      181 cccagagcac tgggaccggc tcctgtaccg atgttcacat ttttctcgca aaaggttgga
      241 atgagcagta taatgaccaa cgccaaacaa aactcgtaga tgccatctgt tccgacctgg
      301 ggtctaatgt ttcatgcgac tatgaagaca ttatccttaa tgatttagcc ggttctgatt
      361 attgcacagc agtaactgaa ggtacaggga atggcaaaca gcagatcact gcatacgcag
      421 cgaagtgtcc taattctaag ttagttcttt ctgggtattc tgagggtgca gacgtcgttg
      481 gcgatattat ggctggtggc ggtggcactt acgacggcca ctgtgcaacg accagcccgc
      541 tggatgcgag ctcggatgct gtatgtcaac ttgctgcggt tatggtgttc gggaatccgc
      601 gccatgttcc taatacatcc tataacgtgg attctggtgt tgcgggcctt gggcaatacc
      661 cacgtacccc agagcaagcc gctattcttg ctagttacgc ggacaagctc catgattggt
      721 gcaacattaa tgatccaacg tgtgcgaacg gccttggcac taaccaagcg gagccgtggc
      781 acacaaatta ctttgacctc gttacggatg aagcagctag ttgggctgtt tccaaaattg
      841 acgctgctaa gtcctgcgcc aaaatgacct catcctcgag ctccagttct atgatggcat
      901 ccacatcgac taaagcagct atggccacta gttcgtccgc ggcaatgatg agtagcagtt
      961 ctgcgatgat ggcctcttcg tcctccacaa tgatgccttc ttcgtctagt gcgatgatga
     1021 gcggtccggc tgggtacggg atgtcttcaa gtatgatggc atcagcatca atgacgaagc
     1081 cggcgagcta cccaaccacg acggctgctg ccaacatgac atcgtatccg tcgagtgtca
     1141 ctaccatgat cagtggcaag ccagcatgtg tatcttacgc tatgacaagt tctatgacta
     1201 cgtggggccc atacccagcc tatccggtaa gttcttctta cccggtgaca accagctgga
     1261 ttggctgggg caatgggacc gcggcgacga tgactatgat gggttcagct tctggcaccg
     1321 gggcagcgaa ggccacgggg agtgggatgc cttcgtatac cggtgccgct tcgggtgtaa
     1381 aagcggccgg gggtcttgca gtagcggcgg tggttggcgt ggtcgccctt atggcatagt
     1441 aataagtcga ccggctgcta acaaagcccg aaaggaagct gagttggctg ctgccaccgc
     1501 tgagcaataa ctagcataac cccttggggc ctctaaacgg gtcttgaggg gttttttgct
     1561 gaaagcgaga ctaagcttta aacttcgggt catagctgtt tcctg
//
