# Supplementary material for: Screening putative polyester polyurethane degrading enzymes with semi-automated cell-free expression and nitrophenyl probes
Source: Synth Biol (Oxf). 2024 Feb 13;9(1):ysae005. doi: 10.1093/synbio/ysae005 (PMC10898825; doi:10.1093/synbio/ysae005)
Supplement: ysae005_Supp [file ysae005_supp.zip › suppl_data/enzyme5.gb]

LOCUS       Cutinase4_Hortaea_werneckii_Fungi_Air> 963 bp    DNA     linear
            01-JAN-1900
DEFINITION  .
ACCESSION   
VERSION
KEYWORDS    .
SOURCE      Unknown.
  ORGANISM  Unknown.
            Unclassified.
FEATURES             Location/Qualifiers
     source          1..963
                     /mol_type="genomic DNA"
BASE COUNT      244 a    236 c    265 g    218 t
ORIGIN      
        1 gtaaaacgac ggccagtagc gctattaaag cttcgaaatt aatacgactc actataggga
       61 gaccacaacg gtttccctct agaaataatt ttgtttaact ttaagaagga gatatacata
      121 tgatgaagtt cacggctgca atcgcattat tagcgtcgac cgctgccgcc ttgccaaccg
      181 cagtagaacg gcggcagttt gggacacggg taggctctac ggtgaatgaa ttgacgaatg
      241 gtgcctgtcg gccgattaca tttatttttg ctcgtggctc caccgagatc ggcaatattg
      301 gttcaaccgt aggtccgcca acatgcgagg gcctgaagag cgagtatggc gccaaccaag
      361 tggcttgcca gggggttggc tccccatatc aagccaccat tggggcaaat gcactgcctg
      421 agggcacgac atcggcagca tatggcgagg cacagcgttt attcaactta gcaagcacga
      481 aatgtccaga cacaatcatc gtagcgggcg gctacagcca aggggcggca gtcatgaccg
      541 cagcggtacg tcgtttgtcc tccagcgtgc aggacaagat cgctggggtc gttctgtacg
      601 ggaacacacg gaacgctcag aacaatggga aaatcccaaa cttccctcct gagaaagccc
      661 ttaccttctg caatctcacc gatggggtgt gtggcggtgg gttggtagtt acagctggtc
      721 atctgaccta tacacgcgat gtcgatgacg ctgtcgatta cttaaacgaa cggatcacag
      781 ctgcgggggg tatttagtaa taagtcgacc ggctgctaac aaagcccgaa aggaagctga
      841 gttggctgct gccaccgctg agcaataact agcataaccc cttggggcct ctaaacgggt
      901 cttgaggggt tttttgctga aagcgagact aagctttaaa cttcgggtca tagctgtttc
      961 ctg
//
