# Supplementary material for: Screening putative polyester polyurethane degrading enzymes with semi-automated cell-free expression and nitrophenyl probes
Source: Synth Biol (Oxf). 2024 Feb 13;9(1):ysae005. doi: 10.1093/synbio/ysae005 (PMC10898825; doi:10.1093/synbio/ysae005)
Supplement: ysae005_Supp [file ysae005_supp.zip › suppl_data/enzyme6.gb]

LOCUS       Cutinase5_Rachicladosporium_antarctic> 975 bp    DNA     linear
            01-JAN-1900
DEFINITION  .
ACCESSION   
VERSION
KEYWORDS    .
SOURCE      Unknown.
  ORGANISM  Unknown.
            Unclassified.
FEATURES             Location/Qualifiers
     source          1..975
                     /mol_type="genomic DNA"
BASE COUNT      241 a    225 c    267 g    242 t
ORIGIN      
        1 gtaaaacgac ggccagtagc gctattaaag cttcgaaatt aatacgactc actataggga
       61 gaccacaacg gtttccctct agaaataatt ttgtttaact ttaagaagga gatatacata
      121 tgatgttgtc gaagacggca ctgttggctc ttgtggcctc agttgctgcc agtccgattg
      181 acctttctga gcgtgcctct tgtcctcaga tccatgtatt cggggctcgg gagacgacag
      241 cgagtcctgg tcttggctca gcggcgacag tggtgaacgg gatcctttct gcacactcgg
      301 gggctaccag cgaagctatt gattacccag cttgcggcgg cggcagttca tgtgggggcg
      361 tcagttaccc taattctgtg aaacagggca ccgccgcggt gatttcgcag gtctctgcgt
      421 ttgcaaaaca atgcccaaat actgagattg taatggtcgg ttactcgcag ggcgctgaga
      481 tcatcgatac agttttgtgc gggaatgggg atccaaaaca atcagtacag tcaacaggga
      541 gtatcgccgg gtataacatc aaggccgcaa tctttatggg ggatccacgt tatgaaacag
      601 gcgcgccgta caatgtcggc acctgtaagg cgggtggttt ttcgagccgt ccggctgggc
      661 aaacttgcgg taattacaac agtaaaatcc agagctactg tgatgcggcc gacccatatt
      721 gctgtaatgg ttctaatgca gccactcata acggctatgg tcaggagtac gggcaacagg
      781 ctatcgcatt tgttaatggg aaactttaat aataagtcga ccggctgcta acaaagcccg
      841 aaaggaagct gagttggctg ctgccaccgc tgagcaataa ctagcataac cccttggggc
      901 ctctaaacgg gtcttgaggg gttttttgct gaaagcgaga ctaagcttta aacttcgggt
      961 catagctgtt tcctg
//
