# Supplementary material for: Screening putative polyester polyurethane degrading enzymes with semi-automated cell-free expression and nitrophenyl probes
Source: Synth Biol (Oxf). 2024 Feb 13;9(1):ysae005. doi: 10.1093/synbio/ysae005 (PMC10898825; doi:10.1093/synbio/ysae005)
Supplement: ysae005_Supp [file ysae005_supp.zip › suppl_data/enzyme7.gb]

LOCUS       COesterase1_Peltaster_fructicola_Fung> 1998 bp    DNA     linear
            01-JAN-1900
DEFINITION  .
ACCESSION   
VERSION
KEYWORDS    .
SOURCE      Unknown.
  ORGANISM  Unknown.
            Unclassified.
FEATURES             Location/Qualifiers
     source          1..1998
                     /mol_type="genomic DNA"
BASE COUNT      478 a    502 c    543 g    475 t
ORIGIN      
        1 gtaaaacgac ggccagtagc gctattaaag cttcgaaatt aatacgactc actataggga
       61 gaccacaacg gtttccctct agaaataatt ttgtttaact ttaagaagga gatatacata
      121 tgatgttgac tattctcgca tcactgttgg ctgttgcgag cgcggcgccg ccaagttatg
      181 ggtcaccgcc tagttacggg tcgggccctt ccgttcactt gaaaaacggt acggtcgcag
      241 ggtcacacaa ctctgcatac aaccaagatt ttttcctcgg tgtgccgtat gcccagccac
      301 cggtgaacgg cttacgtttt cggaacccac aatcactcaa ctccacatat aattcgacat
      361 tgcaggccac tgcctatgca ccgtcgtgcg tcgggtatgg tggtgacgat attggttatc
      421 cggtatctga agactgcctt taccttaatg tagtacgccc agcggggcac gaagggaaag
      481 acctgccagt agggttctgg attcatggcg gggggcttgt gatgggtggt agccgggatg
      541 aacgttataa cttgtctttc atcgttgaga acggggttaa gattggcaaa ccatttatcg
      601 gtgtctccat caactaccgc ctggcaggtt ggggttttct cgcctcgcaa gaggtcagtg
      661 gcgccggcca gacgaacatc gggctgcggg atcaacgtct cgcattacac tggattcagg
      721 agaacatcgg ggcctttggt ggggacccta gtaaagtaac catctggggc gaatcggctg
      781 gcgcggctag cgtgggttgg cacctgacag catacaacgg ccgggacgat aagctgtttc
      841 gtgggggtat tatggaatca ggtaacccag tgaattacaa tagctatcgt acagaaacac
      901 attaccaacc tggctacgac gacttggtta accggacggg gtgcgcaaac gcaactgata
      961 cgttagactg tttacgctat gcgccgtatg acactgtgaa taatttcttt aacagcacag
     1021 ccggctcgga cttcagtccg atcgtggacg gggactttat tcagcggtgg gcatcgattc
     1081 agttagcaga gggtgatttc gtgaaggtac cgattatcga cggggcgaat acagatgaag
     1141 gcactagctt cggtccggtc ggtatcagta cggatgccga gttcgtagct tatgccagta
     1201 acagctcagc ggcccaagcg tttctcccgg ccaccatcgc gccgcaagtt ctggaagcct
     1261 acccggatat tccatcctac ttcattcctc cagtagcaga gattggcaac tacacctaca
     1321 acgcctcaac ttacggcgct cagtaccggc gtacagctgc gtacggtggg gatgtagtta
     1381 tgattgcaaa ccggcgtggt gcttgtcaaa cctgggctgc aaatggcttg aaggcctatt
     1441 cataccggtt caatactcgc ccaaacgggt tgccgccgtc cgtgggtgtc acccactttc
     1501 aagaagtcgc tttcgtattt gataacacac agggccttgg gtacaatgcc gcgcatggca
     1561 cggtaaaccc tttcgggaat aaaccacaaa gttataagga cctggcatac ctgatgagtt
     1621 cttcatgggc gtcttttatt gccagccttg atccaaacga ctgggagggc cgggataagg
     1681 caacacctgc ttggccggcc tatgacaacg cgaatccgca aaacattgtg tgggatgcaa
     1741 acgtgacagc actcgctttt gccgagccgg acacctggcg gaaggagggc atccaattta
     1801 tcttggacca tgcaaaggcc taccaccgtt agtaataagt cgaccggctg ctaacaaagc
     1861 ccgaaaggaa gctgagttgg ctgctgccac cgctgagcaa taactagcat aaccccttgg
     1921 ggcctctaaa cgggtcttga ggggtttttt gctgaaagcg agactaagct ttaaacttcg
     1981 ggtcatagct gtttcctg
//
