# Supplementary material for: Screening putative polyester polyurethane degrading enzymes with semi-automated cell-free expression and nitrophenyl probes
Source: Synth Biol (Oxf). 2024 Feb 13;9(1):ysae005. doi: 10.1093/synbio/ysae005 (PMC10898825; doi:10.1093/synbio/ysae005)
Supplement: ysae005_Supp [file ysae005_supp.zip › suppl_data/enzyme8.gb]

LOCUS       COesterase2_Hortaea_werneckii_Fungi_A> 1869 bp    DNA     linear
            01-JAN-1900
DEFINITION  .
ACCESSION   
VERSION
KEYWORDS    .
SOURCE      Unknown.
  ORGANISM  Unknown.
            Unclassified.
FEATURES             Location/Qualifiers
     source          1..1869
                     /mol_type="genomic DNA"
BASE COUNT      462 a    466 c    470 g    471 t
ORIGIN      
        1 gtaaaacgac ggccagtagc gctattaaag cttcgaaatt aatacgactc actataggga
       61 gaccacaacg gtttccctct agaaataatt ttgtttaact ttaagaagga gatatacata
      121 tgatgggcta taccactttg ctcggcgctt tggccctggc accagcttta tccctggctg
      181 ctcctacggc atctcagtta accgtacgtg caagcactgg ctactatacc ggccaaatta
      241 acagtaattt tacaaacgtg cgggagttcc ttgatgttcc atacggtgtc acgacgagcg
      301 gcgcgaatcg gtttatgcct ccgatcgcgg taccactgtc cagcaagcac tataactcaa
      361 cagcatatcc tccagcctgt cctcagtatg tcactgcagt caaaaacatt tggaaccaac
      421 agattccgca atacttgcaa tactggggta actctaacaa ctcggcaggc gaaagcgctg
      481 ttttcacatc ggaagattgt ttaaaattgg cgatttggac ccctgctaat gccaccagtg
      541 caagcaatct cccagtggct ctgttttgga ctggtggtgg ctttcagacc aacggcatct
      601 tggttccggg ccagctccca ccagggtggg tggagaagtc ccagagtcat attgtcgtta
      661 ccatcaatta ccgtatgaac attatgggtt tcccaaatgc ggcgggcgta tcagaacaaa
      721 acttgggcct gatggatcag cgggtctccc ttgagtgggt acgtgataat attcggtatt
      781 tcggcggtga tccatctaaa atcatgattt ggggtcaatc cgctggggca agctctgtcg
      841 attaccataa ttacgcttac tgggacgagc ctatcgccca tgctattttc gcggaatctg
      901 gttctgcgta cccaggtaca gcctggcggg acaattctaa tttcacattc gttgcatcta
      961 atctgggctg ttcttacccg aacaacgcca cccaagagct gcaatgtatg caaaaggttg
     1021 attataataa gattattaac tttatgggcc agtatcagga caatagtact ttgcacccaa
     1081 gcacgccaca accacctctt acttttagcg ctgtggcaga tgagcggctt gtgttcgcga
     1141 actatactca acgctacttg gagggtttcg tgtccaaggt tccgatgatc tactcgagtg
     1201 ttgccaacga aggcggctcc ctgcagccat atccaatcaa caacccgtac aacggtacaa
     1261 accagagctt agctaatacg attaccgagg gcgttctttg cggggcaagc aattccacaa
     1321 ttctgcgcca cagcatcggc ctgcctacct tccgctatca gtacgcgggc aattggacaa
     1381 accaggatcc attaccgtgg atgggcgcgt tccattcatc tgacttagta atgttaatgg
     1441 gctcgtaccg gacaggcggc ggtccaccaa aagaggcgct ggagggggaa acatctgaca
     1501 ccatggggga gtatgtcttg gcatttatgc gcgatccttg gaacgggcct cagaagttag
     1561 gctggtaccc aatggatccg tcagaggcgg atggcggttc tatgttacgc ttcggggccg
     1621 acggtcgcgc ggttcagaac gtgacgggct acgaagttca gaaggtatgt tttggggaag
     1681 gtagttacga tccttttcca tgataataag tcgaccggct gctaacaaag cccgaaagga
     1741 agctgagttg gctgctgcca ccgctgagca ataactagca taaccccttg gggcctctaa
     1801 acgggtcttg aggggttttt tgctgaaagc gagactaagc tttaaacttc gggtcatagc
     1861 tgtttcctg
//
