# Supplementary material for: Screening putative polyester polyurethane degrading enzymes with semi-automated cell-free expression and nitrophenyl probes
Source: Synth Biol (Oxf). 2024 Feb 13;9(1):ysae005. doi: 10.1093/synbio/ysae005 (PMC10898825; doi:10.1093/synbio/ysae005)
Supplement: ysae005_Supp [file ysae005_supp.zip › suppl_data/enzyme9.gb]

LOCUS       Peptidase_S28_1_Friedmanniomyces_simp> 1860 bp    DNA     linear
            01-JAN-1900
DEFINITION  .
ACCESSION   
VERSION
KEYWORDS    .
SOURCE      Unknown.
  ORGANISM  Unknown.
            Unclassified.
FEATURES             Location/Qualifiers
     source          1..1860
                     /mol_type="genomic DNA"
BASE COUNT      412 a    484 c    494 g    470 t
ORIGIN      
        1 gtaaaacgac ggccagtagc gctattaaag cttcgaaatt aatacgactc actataggga
       61 gaccacaacg gtttccctct agaaataatt ttgtttaact ttaagaagga gatatacata
      121 tgatgcgcag tttatacaac tatctgagca tcgctttgtg cttaactatc agcagcagtc
      181 ctgcagcagt accatccaca aagcacgaac aggagccact gtcgacgcca aaacacctgc
      241 gcgccattgc ggctacagtt cagttgccaa tcgaccattt caatgcgagc gatactcgga
      301 ctttcgcaaa ccgcttttgg tataatgata ccttctatcg gccgggtggt ccagtgcttt
      361 tttacgacga aggggaacgc gggatcgctg atggcgttgt gccaccagca ttttacccag
      421 atcatcctgt gacgctttta gccgagaagt tcggtgcgct tgttgtagcg tgggagcacc
      481 gcttctacgg cctgtcaacg cctttcccag acttgaacgt cacgagcccg catgaggaga
      541 tggagcgcgc atttgcctat ttggacactg aacaggccct ggaagacgtc gtcgtatttg
      601 cccgttcatt cgaattaccg ggtttagaaa aggcacttca acctaatgcc acaccttgga
      661 tctggattgg gggctcttac gccggccaac gtgccgtcat gatccgcaaa cgcaatcctg
      721 gtacgttctg ggcttcttgg tcttcgagcg ccccaatcga agtcgcctta gagttccctg
      781 agtactatct cgaggtttcg cgggatcttc cgcgcaagtg ccgcgaagtg atccggcgtg
      841 cgattgaacg cgtcgatgag gtgctcttgc ggggctctgg gatgcgtcgc ttgcggttac
      901 gttgggaaat tgtacgccgg tgggatgaag gccggagctg gcgtgagaag atgcagttcg
      961 tcgggtttgc tccggatttc gtagtagcag aatggttcat gcgcgttgta gctgttgatt
     1021 ggcaagcgga aggcatgaag ggtggcatga atgcgacgtg ccggcgtctc acgctgcacg
     1081 atgattgtgg tgctgatgat cctgacgcgg acatcacagc agttctcgac gcaatcgcct
     1141 cgagcgagaa ttcttcgggt cgtccacctt catctttctt caattttccg atggacgaac
     1201 ttgcctggcg ctaccagatt tccacagaat acccgtacct tcagaccagt aagccttctt
     1261 ctccatataa tattctgagc tcgtttttag actttaactc cacgtggcat taccatcatg
     1321 aactttcctt tccgtgtatc acaagtcctc caaacgtaag cgccttgatt cctacccggt
     1381 atgctggctg ggatgtcggc cttgccaaac gggtaatgat cacgtccggg cttcgggatc
     1441 cgtggcacca actttcggcg cttccgaaag attccttagt acctggcgca ccagtaaacc
     1501 ggagcgcccg cgcggcagtt ccgggttgtc acgaagacct cgcagaaaat gaggtctttg
     1561 gtctggtctt ggaacggggt cgccactgcg cggatcttgt tattggcaac ccagaagcga
     1621 agcaagccac tgcccttttc gcacaggcac tggaggtatg gcttccatgc tttgtaaatg
     1681 ataccagtcg ctagtaataa gtcgaccggc tgctaacaaa gcccgaaagg aagctgagtt
     1741 ggctgctgcc accgctgagc aataactagc ataacccctt ggggcctcta aacgggtctt
     1801 gaggggtttt ttgctgaaag cgagactaag ctttaaactt cgggtcatag ctgtttcctg
//
